# Supplementary material for: End-to-End Diverse Metasurface Design and Evaluation Using an Invertible Neural Network
Source: Nanomaterials (Basel). 2023 Sep 15;13(18):2561. doi: 10.3390/nano13182561 (PMC10534592; doi:10.3390/nano13182561)
Supplement: Supplementary file 1 [file nanomaterials-13-02561-s001.zip]

Archive with 1 entries (1 files):
- nanomaterials-2572226-supplementary.pdf
